# Supplementary material for: In vitro growth competition experiments that suggest consequences of the substandard artemisinin epidemic that may be accelerating drug resistance in P. falciparum malaria
Source: PLoS One. 2021 Mar 9;16(3):e0248057. doi: 10.1371/journal.pone.0248057 (PMC7942984; doi:10.1371/journal.pone.0248057)
Supplement: S1 File — (XLSX) [file pone.0248057.s001.xlsx]

## Sheet: Figure 4
	1X Drug
	Days	1	2	5	7	9	13	17	24	29	32	35	39	43	47	51	57	60	63
100% Drug
	Total Parasites	30000000	201960	2000000	4447570	16000000	9.6e+07	1.6896e+09	163596488810	3602570732270	23031150816760	147237610962937	1.74699e+15	2.15848e+16	2.45941e+17	2.91811e+18	2.00652e+20	7.6245e+20	2.81415e+22
	% C580Y	56	64	75	98	100	100	100	100	100	100	100		100	100		100		100
50% Drug
	Total Parasites	30000000	377130	4000000	9228880	34000000	2.244e+08	4.21872e+09	485939042560	11891548173120	80990179795205	5.51603e+14	7121174226256796	4.30635e+16	1.18687e+18	1.53224e+19	1.90752e+20	4.84071e+21	4.53323e+22
	% C580Y	56	74	99	100	100	100	100	100	100	100	100		100	100		100		100
25% Drug
	Total Parasites	30000000	634170	4000000	9757890	33000000	1.584e+08	2597760000	106082915335	1632260280610	8415419934600	43387254788052	3.86436e+14	6441583188939685	3.06554e+16	2.73038e+17	2.88265e+19	3.74181e+19	4.9596e+21
	% C580Y	56	96	100	100	100	100	100	100	100	100	100		100	100		100		100
12.5% Drug
	Total Parasites	30000000	538810	4000000	13002079	48000000	5.088e+08	8547840000	652789060380	15752495017439	1.06389e+14	7.18524e+14	9172808295673672	6.17431e+16	1.49494e+18	1.90847e+19	6.77929e+20	5.87927e+21	7.87076e+22
	% C580Y	56	93	99	100	100	100	100	100	99	96	62		52	53		54		39
6.25% Drug
	Total Parasites	30000000	983783	10000000	27089618	81000000	1215000000	19197000000	2130464470885	58664807609761	4.28864e+14	3.13517e+15	4.4482e+16	1.73831e+17	8.95426e+18	1.27043e+20	1.17061e+21	4.96e+21	9.91508e+22
	% C580Y	56	99	77	91	100	88	81	79	55	46	37		16	5		10		1

## Sheet: Figure 5
	2X Drug
	Days	1	3	7	12	15	18	24	29	36	39	46	50	57	60	66
100% Drug
	Total Parasites	30000000	4517	35570	469191	2205500	37000000	73260000	2344320000	78769152000	708922368000	4.85186e+13	611334950510592	5.53136e+16	2.65505e+17	8.90504e+18
	% C580Y	58	54		77		100	100		100	100	100	100		100	100
50% Drug
	Total Parasites	30000000	9090	167534	7000000	44000000	6.952e+08	38041344000	1.63578e+12	2.03818e+14	2.07894e+15	7.20977e+16	7.35397e+17	6.48326e+19	5.5756e+20	2.08751e+22
	% C580Y	58	43		80		100	100		100	100	100	100		100	100
25% Drug
	Total Parasites	30000000	26754	507902	15000000	180000000	2.844e+09	125932320000	4911360480000	609008699520000	6211888735103999	5.00927e+17	7.71427e+18	9.38673e+20	3.37922e+21	1.38548e+23
	% C580Y	58	53		94		100	100		100	100	100	100		100	100
12.5% Drug
	Total Parasites	30000000	63484	2000000	19000000	285000000	3135000000	225657300000	8349320100000	1.02897e+15	1.35824e+16	1.1996e+18	1.10363e+19	1.68988e+21	5.74559e+21	2.83143e+23
	% C580Y	58	48		99		95	100		100	100	100	100		100	100
6.25% Drug
	Total Parasites	30000000	284528	11000000	62000000	1140800000	10723520000	9.32303e+11	3.16983e+13	1.68635e+15	1.78753e+16	2.23656e+18	2.05763e+19	2.26669e+21	1.49601e+22	5.57116e+23
	% C580Y	58	54		77		85	96		100	100	100	100		88	100

## Sheet: Figure 6
	3X Drug
	Days	1	4	12	15	19	22	24	33	36	43	46	53	57	64	66
100% Drug
	Total Parasites	30000000	48	6373	39720	455535	2838905	15000000	1155000000	13167000000	1.06916e+12	1.11193e+13	626237182771200	9644052614676480	2.66176e+17	1.25103e+18
	% C580Y	58	49	49		90		100	100	100		100	100		100	100
50% Drug
	Total Parasites	30000000	168	27767	188495	2422787	16446601	69000000	7.866e+09	9.91116e+10	1.15406e+13	1.10789e+14	7812863210170364	8.28164e+16	3.64392e+18	9.1098e+18
	% C580Y	58	46	51		100		100	100	100		100	100		100	100
25% Drug
	Total Parasites	30000000	229	49807	374751	4000000	38000000	292600000	2.7797e+10	4.55871e+11	5.68927e+13	5.34791e+14	5.26234e+16	6.84105e+17	2.04684e+19	9.21079e+19
	% C580Y	58	41	46				100	100	100		100	100		100	100
12.5% Drug
	Total Parasites	30000000	378	88700	686268	6000000	71000000	6.177e+08	9.78437e+10	1.17412e+12	9.04076e+13	7.95587e+14	6.68293e+16	9.3561e+17	3.23347e+19	9.7004e+19
	% C580Y	58	48	51		100		100	100	100		100	100		100	100
6.25% Drug
	Total Parasites	30000000	586	197486	2000000	26000000	252200000	1513200000	4.55473e+11	7.83414e+12	1146291224332800	9858104529262080	9.21536e+17	1.06898e+19	4.36144e+20	2.39879e+21
	% C580Y	58	54	60		92		100	100	100		100	100		100	100

## Sheet: Figure 8
				1 to 99			1 to 149			1 to 249			1 to 499			1 to 749			1 to 999
		Days		% C580Y	SEM		% C580Y	SEM		% C580Y	SEM		% C580Y	SEM		% C580Y	SEM		% C580Y	SEM
		1		1.0101	0		0	0		0.401606	0		0.200401	0		0.200401	0		0.200401	0
		5		1.0101	0		0	0		0	0		0	0		0	0		0	0
		7		7.66667	2.33333		7	7		2	1.73205		0	0		0	0		0	0
		11		28.5	4.5		10	3		3	2		0	0		0	0		0	0
		14		30	5		19	6.5		8	4		0.75	0.75		0	0		0	0
		18		42.3333	11.2596		33	9		14	12		5	2.25		0	0		0	0
		21		53	20		37.5	8.5		35	12		8.33333	4.40959		0	0		0	0
		24		47.6667	13.9682		33.5	9.5		26.6667	17.0717		23.5	2.5		0	0		0	0
		28		30	10.2144		34.5	6.5		31.3333	15.4308		11.5	3.5		0	0		0	0
		30		42.3333	10.4934		28	0		17	1		8.66667	0.816497		0	0		0	0
		34		27.3333	13.0937		12.5	10.5		12.6667	3.71184		4.75	1.06066		0	0		0	0
		37		9.5	0.5		5.5	5.5		12	4.50925		3.75	2.39357		0	0		0	0
		41		0.5	0.5		5	2		5.66667	3.71184		1.75	1.03078		0	0		0	0
		44		2.5	2.5		2	2		3.5	3.5		2.5	2.5		0	0		0	0
		48		0	0		0	0		2.5	2.5		1	1		0	0		0	0
